# Supplementary material for: How Healthy Lifestyle Factors at Midlife Relate to Healthy Aging
Source: Nutrients. 2018 Jun 30;10(7):854. doi: 10.3390/nu10070854 (PMC6073192; doi:10.3390/nu10070854)
Supplement: Supplementary file 1 [file nutrients-10-00854-s001.zip]

Archive with 7 entries (7 files):
- Supplementary Figure 1.docx
- Supplementary material.docx
- Supplementary Table 1.docx
- Supplementary Table 2.docx
- Supplementary Table 3.docx
- Supplementary Table 4.docx
- Supplementary Text 1.docx
